# Supplementary material for: CD163ΔSRCR5 MARC-145 Cells Resist PRRSV-2 Infection via Inhibiting Virus Uncoating, Which Requires the Interaction of CD163 With Calpain 1
Source: Front Microbiol. 2020 Jan 13;10:3115. doi: 10.3389/fmicb.2019.03115 (PMC6990145; doi:10.3389/fmicb.2019.03115)
Supplement: FILE S1 — Statistic analysis of GO annotation of LC-MS/MS data. [file Data_Sheet_2.zip]

Archive with 3 entries (3 files):
- File S1.pdf
- File S2.xlsx
- File S3.xls
