# Supplementary material for: CD163ΔSRCR5 MARC-145 Cells Resist PRRSV-2 Infection via Inhibiting Virus Uncoating, Which Requires the Interaction of CD163 With Calpain 1
Source: Front Microbiol. 2020 Jan 13;10:3115. doi: 10.3389/fmicb.2019.03115 (PMC6990145; doi:10.3389/fmicb.2019.03115)
Supplement: FILE S1 — Statistic analysis of GO annotation of LC-MS/MS data. [file Data_Sheet_2.zip › File S2.xlsx]

## Sheet: Supplemental file 2
Protein	Description	Gene	WT	87	WT+PRRSV	87+PRRSV
A0A0D9QUS0	Uncharacterized protein	PLD3 （Phospholipase D family member 3）	0	0	1	0
A0A0D9QV91	Pro-epidermal growth factor	EGF	0	0	1	0
A0A0D9QVB7	NAD-dependent protein deacetylase	SIRT2	0	0	1	0
A0A0D9QWT3	Uncharacterized protein	IPO7	0	0	1	0
A0A0D9QWZ1	Uncharacterized protein		0	0	1	0
A0A0D9QXZ2	Mitochondrial ribosomal protein L38	MRPL38	0	0	1	0
A0A0D9QYC8	Uncharacterized protein	CEP135	0	0	1	0
A0A0D9QZK8	Uncharacterized protein		0	0	1	0
A0A0D9R014	Serine and arginine rich splicing factor 1	SRSF1	0	0	1	0
A0A0D9R0B0	Uncharacterized protein	KRT82	0	0	1	0
A0A0D9R1G5	Tubulin alpha chain	TUBA1B	0	0	1	0
A0A0D9R241	Uncharacterized protein		0	0	1	0
A0A0D9R2H5	Uncharacterized protein	CALR	0	0	1	0
A0A0D9R396	Carboxypeptidase D	CPD	0	0	1	0
A0A0D9R540	Transmembrane and tetratricopeptide repeat containing 1	TMTC1	0	0	1	0
A0A0D9R5U5	Calpain 1	CAPN1	0	0	1	0
A0A0D9R755	Uncharacterized protein	ALDH1A1	0	0	1	0
A0A0D9RAD7	Uncharacterized protein		0	0	1	0
A0A0D9RB49	Uncharacterized protein	CUTA	0	0	1	0
A0A0D9RCE1	Isocitrate dehydrogenase [NADP]	IDH1	0	0	1	0
A0A0D9RD48	Uncharacterized protein	CPNE5	0	0	1	0
A0A0D9RDI6	Eukaryotic translation initiation factor 6	EIF6	0	0	1	0
A0A0D9RDN2	NOP58 ribonucleoprotein	NOP58	0	0	1	0
A0A0D9RE68	Transaldolase	TALDO1	0	0	1	0
A0A0D9REK5	alpha-1,2-Mannosidase	EDEM1	0	0	1	0
A0A0D9RFW0	Uncharacterized protein	PLS1	0	0	1	0
A0A0D9RGH7	Myosin VA	MYO5A	0	0	1	0
A0A0D9RGM4	Eukaryotic translation initiation factor 2A	EIF2A	0	0	1	0
A0A0D9RGQ1	Uncharacterized protein	MRPL40	0	0	1	0
A0A0D9RGU4	Mannosyltransferase	PIGB	0	0	1	0
A0A0D9RHD1	Uncharacterized protein		0	0	1	0
A0A0D9RI76	Uncharacterized protein	MRPS18A	0	0	1	0
A0A0D9RJQ8	Uncharacterized protein	HARS	0	0	1	0
A0A0D9RJZ5	Uncharacterized protein	PTBP1	0	0	1	0
A0A0D9RKP7	Leucine rich pentatricopeptide repeat containing	LRPPRC	0	0	1	0
A0A0D9RKY3	Uncharacterized protein	DCAF5	0	0	1	0
A0A0D9RLJ6	Uncharacterized protein	MRPS26	0	0	1	0
A0A0D9RMC0	Actin-related protein 2/3 complex subunit 5	ARPC5L	0	0	1	0
A0A0D9RMF0	Serine/threonine-protein phosphatase	PPP2CA	0	0	1	0
A0A0D9RMI8	Uncharacterized protein	HSPA4	0	0	1	0
A0A0D9RNM2	Tyrosine 3-monooxygenase/tryptophan 5-monooxygenase activation protein epsilon	YWHAE	0	0	1	0
A0A0D9RQG6	Uncharacterized protein		0	0	1	0
A0A0D9RQM6	Uncharacterized protein	RBBP7	0	0	1	0
A0A0D9RR32	Uncharacterized protein	CHRNA6	0	0	1	0
A0A0D9RSF2	Uncharacterized protein	TTC21B	0	0	1	0
A0A0D9RV86	Uncharacterized protein	ACTR3	0	0	1	0
A0A0D9RVB8	Uncharacterized protein	LAP3	0	0	1	0
A0A0D9RVR2	Erythrocyte membrane protein band 4.1 like 5	EPB41L5	0	0	1	0
A0A0D9RVW4	40S ribosomal protein S12		0	0	1	0
A0A0D9RYE7	Uncharacterized protein	NDC80	0	0	1	0
A0A0D9RZC3	Phosphatidylinositol 3-kinase catalytic subunit type 3	PIK3C3	0	0	1	0
A0A0D9RZW1	Uncharacterized protein	YWHAG	0	0	1	0
A0A0D9S0J3	Protein phosphatase 2 regulatory subunit Bbeta	PPP2R3B	0	0	1	0
A0A0D9S0W9	Uncharacterized protein	HNRNPUL1	0	0	1	0
A0A0D9S1E3	Uncharacterized protein	ARL1	0	0	1	0
A0A0D9S2T3	Coronin	CORO1C	0	0	1	0
A0A0D9S2Y9	Keratin 25	KRT25	0	0	1	0
A0A0D9S3B7	Transgelin	TAGLN	0	0	1	0
A0A0D9S3F8	Proteasome subunit beta	PSMB3	0	0	1	0
A0A0D9S415	Uncharacterized protein	PYHIN1	0	0	1	0
A0A0D9S4E1	Phosphatidylethanolamine binding protein 1	PEBP1	0	0	1	0
A0A0D9S4N7	Uncharacterized protein	TMEM45B	0	0	1	0
A0A0D9S559	Dynein axonemal heavy chain 10	DNAH10	0	0	1	0
A0A0D9S5L2	tRNA pseudouridine synthase	PUS1	0	0	1	0
A0A0D9S6J3	Proteasome subunit alpha type	PSMA5	0	0	1	0
A0A0D9S713	Uncharacterized protein	SERBP1	0	0	1	0
A0A0D9S8R1	Uncharacterized protein	PARK7	0	0	1	0
A0A0D9S8Y1	Uncharacterized protein	AURKAIP1	0	0	1	0
A0A0D9S9G7	Ribosomal protein L37		0	0	1	0
A0A0D9S9Q6	Pyruvate dehydrogenase E1 component subunit alpha	PDHA2	0	0	1	0
A0A0D9SAQ5	Uncharacterized protein	SPRR1B	0	0	1	0
A0A0D9SC18	Uncharacterized protein		0	0	1	0
A0A0D9SD67	Phosphoglycerate kinase	PGK2	0	0	1	0
A0A0D9SD96	Uncharacterized protein		0	0	1	0
A0A0D9SDH3	Uncharacterized protein	RPL10L	0	0	1	0
A0A0D9SDT2	Uncharacterized protein		0	0	1	0
A0A0D9SE08	Uncharacterized protein	PURB	0	0	1	0
