# Supplementary material for: CD163ΔSRCR5 MARC-145 Cells Resist PRRSV-2 Infection via Inhibiting Virus Uncoating, Which Requires the Interaction of CD163 With Calpain 1
Source: Front Microbiol. 2020 Jan 13;10:3115. doi: 10.3389/fmicb.2019.03115 (PMC6990145; doi:10.3389/fmicb.2019.03115)
Supplement: FILE S1 — Statistic analysis of GO annotation of LC-MS/MS data. [file Data_Sheet_2.zip › File S3.xls]

Protein	Description	Gene	WT	87	WT+PRRSV	87+PRRSV	GO_NUM	GO_Description	KEGG_Description	KEGG_EC	KEGG_ko	COG_Function_Description	COG_Function_Class	COG_Class_Description
A0A0D9QUS0	Uncharacterized protein	PLD3	0	0	1	0	1	Molecular Function:catalytic activity (GO:0003824)	phospholipase D3/4	3.1.4.4	ko00564 Glycerophospholipid metabolism ko00565 Ether lipid metabolism ko01100 Metabolic pathways	Phosphatidylserine/phosphatidylglycerophosphate/cardiolipin synthase or related enzyme	I	Lipid transport and metabolism ;
A0A0D9QV91	Pro-epidermal growth factor	EGF	0	0	1	0	2	Molecular Function:calcium ion binding (GO:0005509),Molecular Function:protein binding (GO:0005515)	epidermal growth factor	--	ko01521 EGFR tyrosine kinase inhibitor resistance ko04010 MAPK signaling pathway ko04012 ErbB signaling pathway ko04014 Ras signaling pathway ko04015 Rap1 signaling pathway ko04060 Cytokine-cytokine receptor interaction ko04066 HIF-1 signaling pathway ko04068 FoxO signaling pathway ko04072 Phospholipase D signaling pathway ko04151 PI3K-Akt signaling pathway ko04510 Focal adhesion ko04540 Gap junc…	Glucose/arabinose dehydrogenase, beta-propeller fold	G	Carbohydrate transport and metabolism ;
A0A0D9QVB7	NAD-dependent protein deacetylase	SIRT2	0	0	1	0	1	Molecular Function:NAD+ binding (GO:0070403)	NAD-dependent deacetylase sirtuin 2	3.5.1.-	--	NAD-dependent protein deacetylase, SIR2 family	O	Posttranslational modification, protein turnover, chaperones ;
A0A0D9QWT3	Uncharacterized protein	IPO7	0	0	1	0	2	Biological Process:intracellular protein transport (GO:0006886),Molecular Function:Ran GTPase binding (GO:0008536)	importin-7	--	ko04013 MAPK signaling pathway - fly	--	--	--
A0A0D9QWZ1	Uncharacterized protein		0	0	1	0	1	Molecular Function:protein binding (GO:0005515)	cell cycle arrest protein BUB3	--	ko04110 Cell cycle ko05166 HTLV-I infection	WD40 repeat	R	General function prediction only ;
A0A0D9QXZ2	Mitochondrial ribosomal protein L38	MRPL38	0	0	1	0	--	--	large subunit ribosomal protein L38	--	--	--	--	--
A0A0D9QYC8	Uncharacterized protein	CEP135	0	0	1	0	2	Biological Process:centriole replication (GO:0007099),Biological Process:centriole-centriole cohesion (GO:0010457)	centrosomal protein CEP135	--	--	--	--	--
A0A0D9QZK8	Uncharacterized protein		0	0	1	0	2	Molecular Function:nucleic acid binding (GO:0003676),Molecular Function:RNA binding (GO:0003723)	poly(rC)-binding protein 2	--	ko04216 Ferroptosis	--	--	--
A0A0D9R014	Serine and arginine rich splicing factor 1	SRSF1	0	0	1	0	1	Molecular Function:nucleic acid binding (GO:0003676)	splicing factor, arginine/serine-rich 1	--	ko03040 Spliceosome ko04657 IL-17 signaling pathway ko05168 Herpes simplex infection	RNA recognition motif (RRM) domain	J	Translation, ribosomal structure and biogenesis ;
A0A0D9R0B0	Uncharacterized protein	KRT82	0	0	1	0	3	Molecular Function:structural molecule activity (GO:0005198),Cellular Component:intermediate filament (GO:0005882),Cellular Component:keratin filament (GO:0045095)	type II keratin, basic	--	--	--	--	--
A0A0D9R1G5	Tubulin alpha chain	TUBA1B	0	0	1	0	5	Molecular Function:GTPase activity (GO:0003924),Molecular Function:structural constituent of cytoskeleton (GO:0005200),Molecular Function:GTP binding (GO:0005525),Cellular Component:microtubule (GO:0005874),Biological Process:microtubule-based process (GO:0007017)	tubulin alpha	--	ko04145 Phagosome ko04210 Apoptosis ko04530 Tight junction ko04540 Gap junction ko05130 Pathogenic Escherichia coli infection	--	--	--
A0A0D9R241	Uncharacterized protein		0	0	1	0	1	Molecular Function:nucleic acid binding (GO:0003676)	heterogeneous nuclear ribonucleoprotein A1/A3	--	ko03040 Spliceosome	RNA recognition motif (RRM) domain	J	Translation, ribosomal structure and biogenesis ;
A0A0D9R2H5	Uncharacterized protein	CALR	0	0	1	0	4	Molecular Function:calcium ion binding (GO:0005509),Cellular Component:endoplasmic reticulum (GO:0005783),Biological Process:protein folding (GO:0006457),Molecular Function:unfolded protein binding (GO:0051082)	calreticulin	--	ko04141 Protein processing in endoplasmic reticulum ko04145 Phagosome ko04612 Antigen processing and presentation ko05142 Chagas disease (American trypanosomiasis) ko05166 HTLV-I infection	--	--	--
A0A0D9R396	Carboxypeptidase D	CPD	0	0	1	0	3	Molecular Function:metallocarboxypeptidase activity (GO:0004181),Biological Process:proteolysis (GO:0006508),Molecular Function:zinc ion binding (GO:0008270)	carboxypeptidase D	3.4.17.22	--	Bacillopeptidase F, M6 metalloprotease family	O	Posttranslational modification, protein turnover, chaperones ;
A0A0D9R540	Transmembrane and tetratricopeptide repeat containing 1	TMTC1	0	0	1	0	2	Molecular Function:protein binding (GO:0005515),Biological Process:RNA processing (GO:0006396)	--	--	--	4-amino-4-deoxy-L-arabinose transferase or related glycosyltransferase of PMT family	M	Cell wall/membrane/envelope biogenesis ;
A0A0D9R5U5	Calpain 1	CAPN1	0	0	1	0	4	Molecular Function:calcium-dependent cysteine-type endopeptidase activity (GO:0004198),Molecular Function:calcium ion binding (GO:0005509),Cellular Component:intracellular (GO:0005622),Biological Process:proteolysis (GO:0006508)	calpain-1	3.4.22.52	ko04141 Protein processing in endoplasmic reticulum ko04210 Apoptosis ko04217 Necroptosis ko04218 Cellular senescence ko05010 Alzheimer's disease	Uncharacterized conserved protein YukE	S	Function unknown ;
A0A0D9R755	Uncharacterized protein	ALDH1A1	0	0	1	0	3	Biological Process:metabolic process (GO:0008152),Molecular Function:oxidoreductase activity (GO:0016491),Biological Process:oxidation-reduction process (GO:0055114)	retinal dehydrogenase	1.2.1.36	ko00830 Retinol metabolism ko01100 Metabolic pathways	Acyl-CoA reductase or other NAD-dependent aldehyde dehydrogenase	C	Energy production and conversion ;
A0A0D9RAD7	Uncharacterized protein		0	0	1	0	1	Molecular Function:protein binding (GO:0005515)	immunoglobulin heavy chain	--	ko04020 Calcium signaling pathway ko04064 NF-kappa B signaling pathway ko04072 Phospholipase D signaling pathway ko04145 Phagosome ko04151 PI3K-Akt signaling pathway ko04640 Hematopoietic cell lineage ko04650 Natural killer cell mediated cytotoxicity ko04662 B cell receptor signaling pathway ko04664 Fc epsilon RI signaling pathway ko04666 Fc gamma R-mediated phagocytosis ko04672 Intestinal immune…	--	--	--
A0A0D9RB49	Uncharacterized protein	CUTA	0	0	1	0	1	Biological Process:response to metal ion (GO:0010038)	periplasmic divalent cation tolerance protein	--	--	Uncharacterized protein involved in tolerance to divalent cations	P	Inorganic ion transport and metabolism ;
A0A0D9RCE1	Isocitrate dehydrogenase [NADP]	IDH1	0	0	1	0	3	Molecular Function:isocitrate dehydrogenase (NADP+) activity (GO:0004450),Biological Process:isocitrate metabolic process (GO:0006102),Biological Process:oxidation-reduction process (GO:0055114)	isocitrate dehydrogenase	1.1.1.42	ko00020 Citrate cycle (TCA cycle) ko00480 Glutathione metabolism ko01100 Metabolic pathways ko01200 Carbon metabolism ko01210 2-Oxocarboxylic acid metabolism ko01230 Biosynthesis of amino acids ko04146 Peroxisome	Isocitrate dehydrogenase	C	Energy production and conversion ;
A0A0D9RD48	Uncharacterized protein	CPNE5	0	0	1	0	1	Molecular Function:protein binding (GO:0005515)	--	--	--	--	--	--
A0A0D9RDI6	Eukaryotic translation initiation factor 6	EIF6	0	0	1	0	2	Biological Process:mature ribosome assembly (GO:0042256),Molecular Function:ribosome binding (GO:0043022)	translation initiation factor 6	--	ko03008 Ribosome biogenesis in eukaryotes	Translation initiation factor 6 (eIF-6)	J	Translation, ribosomal structure and biogenesis ;
A0A0D9RDN2	NOP58 ribonucleoprotein	NOP58	0	0	1	0	--	--	nucleolar protein 58	--	ko03008 Ribosome biogenesis in eukaryotes	RNA processing factor Prp31, contains Nop domain	J	Translation, ribosomal structure and biogenesis ;
A0A0D9RE68	Transaldolase	TALDO1	0	0	1	0	4	Molecular Function:sedoheptulose-7-phosphate:D-glyceraldehyde-3-phosphate glyceronetransferase activity (GO:0004801),Cellular Component:cytoplasm (GO:0005737),Biological Process:carbohydrate metabolic process (GO:0005975),Biological Process:pentose-phosphate shunt (GO:0006098)	transaldolase	2.2.1.2	ko00030 Pentose phosphate pathway ko01100 Metabolic pathways ko01200 Carbon metabolism ko01230 Biosynthesis of amino acids	Transaldolase	G	Carbohydrate transport and metabolism ;
A0A0D9REK5	alpha-1,2-Mannosidase	EDEM1	0	0	1	0	3	Molecular Function:mannosyl-oligosaccharide 1,2-alpha-mannosidase activity (GO:0004571),Molecular Function:calcium ion binding (GO:0005509),Cellular Component:membrane (GO:0016020)	ER degradation enhancer, mannosidase alpha-like 1	--	ko04141 Protein processing in endoplasmic reticulum	--	--	--
A0A0D9RFW0	Uncharacterized protein	PLS1	0	0	1	0	4	Molecular Function:actin binding (GO:0003779),Molecular Function:calcium ion binding (GO:0005509),Molecular Function:protein binding (GO:0005515),Molecular Function:actin filament binding (GO:0051015)	plastin-1	--	--	--	--	--
A0A0D9RGH7	Myosin VA	MYO5A	0	0	1	0	4	Molecular Function:motor activity (GO:0003774),Molecular Function:protein binding (GO:0005515),Molecular Function:ATP binding (GO:0005524),Cellular Component:myosin complex (GO:0016459)	myosin V	--	--	Phosphoenolpyruvate synthase/pyruvate phosphate dikinase	G	Carbohydrate transport and metabolism ;
A0A0D9RGM4	Eukaryotic translation initiation factor 2A	EIF2A	0	0	1	0	--	--	translation initiation factor 2A	--	--	--	--	--
A0A0D9RGQ1	Uncharacterized protein	MRPL40	0	0	1	0	--	--	large subunit ribosomal protein L40	--	--	--	--	--
A0A0D9RGU4	Mannosyltransferase	PIGB	0	0	1	0	--	--	phosphatidylinositol glycan, class B	2.4.1.-	ko00563 Glycosylphosphatidylinositol (GPI)-anchor biosynthesis ko01100 Metabolic pathways	4-amino-4-deoxy-L-arabinose transferase or related glycosyltransferase of PMT family	M	Cell wall/membrane/envelope biogenesis ;
A0A0D9RHD1	Uncharacterized protein		0	0	1	0	6	Molecular Function:RNA binding (GO:0003723),Molecular Function:translation elongation factor activity (GO:0003746),Biological Process:translational frameshifting (GO:0006452),Molecular Function:ribosome binding (GO:0043022),Biological Process:positive regulation of translational elongation (GO:0045901),Biological Process:positive regulation of translational termination (GO:0045905)	translation initiation factor 5A	--	--	Translation elongation factor P (EF-P)/translation initiation factor 5A (eIF-5A)	J	Translation, ribosomal structure and biogenesis ;
A0A0D9RI76	Uncharacterized protein	MRPS18A	0	0	1	0	4	Molecular Function:structural constituent of ribosome (GO:0003735),Cellular Component:intracellular (GO:0005622),Cellular Component:ribosome (GO:0005840),Biological Process:translation (GO:0006412)	small subunit ribosomal protein S18	--	ko03010 Ribosome	Ribosomal protein S18	J	Translation, ribosomal structure and biogenesis ;
A0A0D9RJQ8	Uncharacterized protein	HARS	0	0	1	0	4	Molecular Function:aminoacyl-tRNA ligase activity (GO:0004812),Molecular Function:ATP binding (GO:0005524),Cellular Component:cytoplasm (GO:0005737),Biological Process:tRNA aminoacylation for protein translation (GO:0006418)	histidyl-tRNA synthetase	6.1.1.21	ko00970 Aminoacyl-tRNA biosynthesis	Histidyl-tRNA synthetase	J	Translation, ribosomal structure and biogenesis ;
A0A0D9RJZ5	Uncharacterized protein	PTBP1	0	0	1	0	1	Molecular Function:nucleic acid binding (GO:0003676)	polypyrimidine tract-binding protein 1	--	--	--	--	--
A0A0D9RKP7	Leucine rich pentatricopeptide repeat containing	LRPPRC	0	0	1	0	--	--	leucine-rich PPR motif-containing protein, mitochondrial	--	--	--	--	--
A0A0D9RKY3	Uncharacterized protein	DCAF5	0	0	1	0	1	Molecular Function:protein binding (GO:0005515)	WD repeat-containing protein 22	--	--	WD40 repeat	R	General function prediction only ;
A0A0D9RLJ6	Uncharacterized protein	MRPS26	0	0	1	0	1	Cellular Component:mitochondrial small ribosomal subunit (GO:0005763)	small subunit ribosomal protein S26	--	--	--	--	--
A0A0D9RMC0	Actin-related protein 2/3 complex subunit 5	ARPC5L	0	0	1	0	4	Cellular Component:Arp2/3 protein complex (GO:0005885),Cellular Component:actin cytoskeleton (GO:0015629),Biological Process:regulation of actin filament polymerization (GO:0030833),Biological Process:Arp2/3 complex-mediated actin nucleation (GO:0034314)	actin related protein 2/3 complex, subunit 5	--	ko04144 Endocytosis ko04666 Fc gamma R-mediated phagocytosis ko04810 Regulation of actin cytoskeleton ko05100 Bacterial invasion of epithelial cells ko05130 Pathogenic Escherichia coli infection ko05131 Shigellosis ko05132 Salmonella infection	--	--	--
A0A0D9RMF0	Serine/threonine-protein phosphatase	PPP2CA	0	0	1	0	1	Molecular Function:hydrolase activity (GO:0016787)	serine/threonine-protein phosphatase 2A catalytic subunit	3.1.3.16	ko03015 mRNA surveillance pathway ko04013 MAPK signaling pathway - fly ko04071 Sphingolipid signaling pathway ko04114 Oocyte meiosis ko04136 Autophagy - other ko04140 Autophagy - animal ko04151 PI3K-Akt signaling pathway ko04152 AMPK signaling pathway ko04261 Adrenergic signaling in cardiomyocytes ko04350 TGF-beta signaling pathway ko04390 Hippo signaling pathway ko04391 Hippo signaling pathway -…	Diadenosine tetraphosphatase ApaH/serine/threonine protein phosphatase, PP2A family	T	Signal transduction mechanisms ;
A0A0D9RMI8	Uncharacterized protein	HSPA4	0	0	1	0	--	--	heat shock 70kDa protein 4	--	ko04530 Tight junction ko04612 Antigen processing and presentation	Molecular chaperone DnaK (HSP70)	O	Posttranslational modification, protein turnover, chaperones ;
A0A0D9RNM2	Tyrosine 3-monooxygenase/tryptophan 5-monooxygenase activation protein epsilon	YWHAE	0	0	1	0	1	Molecular Function:protein domain specific binding (GO:0019904)	14-3-3 protein epsilon	--	ko04110 Cell cycle ko04114 Oocyte meiosis ko04151 PI3K-Akt signaling pathway ko04390 Hippo signaling pathway ko04391 Hippo signaling pathway - fly ko04722 Neurotrophin signaling pathway ko05169 Epstein-Barr virus infection ko05203 Viral carcinogenesis	--	--	--
A0A0D9RQG6	Uncharacterized protein		0	0	1	0	3	Molecular Function:argininosuccinate synthase activity (GO:0004055),Molecular Function:ATP binding (GO:0005524),Biological Process:arginine biosynthetic process (GO:0006526)	--	--	--	Argininosuccinate synthase	E	Amino acid transport and metabolism ;
A0A0D9RQM6	Uncharacterized protein	RBBP7	0	0	1	0	1	Molecular Function:protein binding (GO:0005515)	histone-binding protein RBBP7	--	--	WD40 repeat	R	General function prediction only ;
A0A0D9RR32	Uncharacterized protein	CHRNA6	0	0	1	0	8	Molecular Function:ion channel activity (GO:0005216),Molecular Function:extracellular ligand-gated ion channel activity (GO:0005230),Biological Process:transport (GO:0006810),Biological Process:ion transport (GO:0006811),Cellular Component:membrane (GO:0016020),Cellular Component:integral component of membrane (GO:0016021),Molecular Function:acetylcholine-gated cation-selective channel activity (…	nicotinic acetylcholine receptor alpha-6	--	ko04080 Neuroactive ligand-receptor interaction ko04725 Cholinergic synapse ko05033 Nicotine addiction	--	--	--
A0A0D9RSF2	Uncharacterized protein	TTC21B	0	0	1	0	1	Molecular Function:protein binding (GO:0005515)	tetratricopeptide repeat protein 21B	--	--	Glycosyltransferase, GT2 family	G	Carbohydrate transport and metabolism ;
A0A0D9RV86	Uncharacterized protein	ACTR3	0	0	1	0	4	Molecular Function:ATP binding (GO:0005524),Cellular Component:Arp2/3 protein complex (GO:0005885),Biological Process:actin filament organization (GO:0007015),Biological Process:Arp2/3 complex-mediated actin nucleation (GO:0034314)	actin-related protein 3	--	ko04530 Tight junction	Actin-related protein	Z	Cytoskeleton ;
A0A0D9RVB8	Uncharacterized protein	LAP3	0	0	1	0	7	Molecular Function:aminopeptidase activity (GO:0004177),Cellular Component:intracellular (GO:0005622),Cellular Component:cytoplasm (GO:0005737),Biological Process:proteolysis (GO:0006508),Molecular Function:metalloexopeptidase activity (GO:0008235),Biological Process:protein metabolic process (GO:0019538),Molecular Function:manganese ion binding (GO:0030145)	--	--	ko00330 Arginine and proline metabolism ko00480 Glutathione metabolism ko01100 Metabolic pathways	Leucyl aminopeptidase	E	Amino acid transport and metabolism ;
A0A0D9RVR2	Erythrocyte membrane protein band 4.1 like 5	EPB41L5	0	0	1	0	5	Cellular Component:cytoplasm (GO:0005737),Cellular Component:cytoskeleton (GO:0005856),Cellular Component:adherens junction (GO:0005912),Molecular Function:cytoskeletal protein binding (GO:0008092),Cellular Component:extrinsic component of membrane (GO:0019898)	--	--	--	--	--	--
A0A0D9RVW4	40S ribosomal protein S12		0	0	1	0	4	Molecular Function:structural constituent of ribosome (GO:0003735),Cellular Component:intracellular (GO:0005622),Cellular Component:ribosome (GO:0005840),Biological Process:translation (GO:0006412)	small subunit ribosomal protein S12e	--	ko03010 Ribosome	Ribosomal protein L7Ae or related RNA K-turn-binding protein	J	Translation, ribosomal structure and biogenesis ;
A0A0D9RYE7	Uncharacterized protein	NDC80	0	0	1	0	--	--	kinetochore protein NDC80	--	--	--	--	--
A0A0D9RZC3	Phosphatidylinositol 3-kinase catalytic subunit type 3	PIK3C3	0	0	1	0	3	Molecular Function:kinase activity (GO:0016301),Biological Process:phosphatidylinositol phosphorylation (GO:0046854),Biological Process:phosphatidylinositol-mediated signaling (GO:0048015)	phosphatidylinositol 3-kinase	2.7.1.137	ko00562 Inositol phosphate metabolism ko01100 Metabolic pathways ko04070 Phosphatidylinositol signaling system ko04136 Autophagy - other ko04140 Autophagy - animal ko04145 Phagosome ko04371 Apelin signaling pathway ko05152 Tuberculosis ko05167 Kaposi's sarcoma-associated herpesvirus infection	--	--	--
A0A0D9RZW1	Uncharacterized protein	YWHAG	0	0	1	0	1	Molecular Function:protein domain specific binding (GO:0019904)	14-3-3 protein gamma/eta	--	ko04110 Cell cycle ko04114 Oocyte meiosis ko04151 PI3K-Akt signaling pathway ko04390 Hippo signaling pathway ko05169 Epstein-Barr virus infection ko05203 Viral carcinogenesis	--	--	--
A0A0D9S0J3	Protein phosphatase 2 regulatory subunit Bbeta	PPP2R3B	0	0	1	0	1	Molecular Function:calcium ion binding (GO:0005509)	serine/threonine-protein phosphatase 2A regulatory subunit B''	--	ko03015 mRNA surveillance pathway ko04071 Sphingolipid signaling pathway ko04151 PI3K-Akt signaling pathway ko04152 AMPK signaling pathway ko04261 Adrenergic signaling in cardiomyocytes ko04728 Dopaminergic synapse ko05165 Human papillomavirus infection	--	--	--
A0A0D9S0W9	Uncharacterized protein	HNRNPUL1	0	0	1	0	3	Molecular Function:protein binding (GO:0005515),Biological Process:RNA processing (GO:0006396),Biological Process:response to virus (GO:0009615)	heterogeneous nuclear ribonucleoprotein U-like protein 1	--	ko05164 Influenza A	--	--	--
A0A0D9S1E3	Uncharacterized protein	ARL1	0	0	1	0	3	Molecular Function:GTP binding (GO:0005525),Cellular Component:intracellular (GO:0005622),Biological Process:small GTPase mediated signal transduction (GO:0007264)	ADP-ribosylation factor-like protein 1	--	--	GTPase SAR1 family domain	R	General function prediction only ;
A0A0D9S2T3	Coronin	CORO1C	0	0	1	0	4	Molecular Function:protein binding (GO:0005515),Cellular Component:actin cytoskeleton (GO:0015629),Biological Process:actin cytoskeleton organization (GO:0030036),Molecular Function:actin filament binding (GO:0051015)	coronin-1B/1C/6	--	--	Membrane protein involved in colicin uptake	M	Cell wall/membrane/envelope biogenesis ;
A0A0D9S2Y9	Keratin 25	KRT25	0	0	1	0	2	Molecular Function:structural molecule activity (GO:0005198),Cellular Component:intermediate filament (GO:0005882)	type I keratin, acidic	--	--	--	--	--
A0A0D9S3B7	Transgelin	TAGLN	0	0	1	0	2	Molecular Function:protein binding (GO:0005515),Molecular Function:actin filament binding (GO:0051015)	transgelin	--	--	--	--	--
A0A0D9S3F8	Proteasome subunit beta	PSMB3	0	0	1	0	4	Molecular Function:threonine-type endopeptidase activity (GO:0004298),Cellular Component:proteasome core complex (GO:0005839),Biological Process:proteasome-mediated ubiquitin-dependent protein catabolic process (GO:0043161),Biological Process:proteolysis involved in cellular protein catabolic process (GO:0051603)	20S proteasome subunit beta 3	3.4.25.1	ko03050 Proteasome	20S proteasome, alpha and beta subunits	O	Posttranslational modification, protein turnover, chaperones ;
A0A0D9S415	Uncharacterized protein	PYHIN1	0	0	1	0	--	--	--	--	--	--	--	--
A0A0D9S4E1	Phosphatidylethanolamine binding protein 1	PEBP1	0	0	1	0	--	--	--	--	--	--	--	--
A0A0D9S4N7	Uncharacterized protein	TMEM45B	0	0	1	0	--	--	--	--	--	--	--	--
A0A0D9S559	Dynein axonemal heavy chain 10	DNAH10	0	0	1	0	3	Molecular Function:microtubule motor activity (GO:0003777),Biological Process:microtubule-based movement (GO:0007018),Cellular Component:dynein complex (GO:0030286)	dynein heavy chain, axonemal	--	ko05016 Huntington's disease	--	--	--
A0A0D9S5L2	tRNA pseudouridine synthase	PUS1	0	0	1	0	4	Biological Process:pseudouridine synthesis (GO:0001522),Molecular Function:RNA binding (GO:0003723),Biological Process:RNA modification (GO:0009451),Molecular Function:pseudouridine synthase activity (GO:0009982)	tRNA pseudouridine38-40 synthase	5.4.99.12	--	tRNA U38,U39,U40 pseudouridine synthase TruA	J	Translation, ribosomal structure and biogenesis ;
A0A0D9S6J3	Proteasome subunit alpha type	PSMA5	0	0	1	0	5	Molecular Function:endopeptidase activity (GO:0004175),Molecular Function:threonine-type endopeptidase activity (GO:0004298),Cellular Component:proteasome core complex (GO:0005839),Biological Process:ubiquitin-dependent protein catabolic process (GO:0006511),Biological Process:proteolysis involved in cellular protein catabolic process (GO:0051603)	--	--	--	20S proteasome, alpha and beta subunits	O	Posttranslational modification, protein turnover, chaperones ;
A0A0D9S713	Uncharacterized protein	SERBP1	0	0	1	0	1	Molecular Function:mRNA 3'-UTR binding (GO:0003730)	plasminogen activator inhibitor 1 RNA-binding protein	--	--	--	--	--
A0A0D9S8R1	Uncharacterized protein	PARK7	0	0	1	0	--	--	protein DJ-1	3.5.1.124	ko05012 Parkinson's disease	Putative intracellular protease/amidase	R	General function prediction only ;
A0A0D9S8Y1	Uncharacterized protein	AURKAIP1	0	0	1	0	--	--	aurora kinase A-interacting protein	--	--	--	--	--
A0A0D9S9G7	Ribosomal protein L37		0	0	1	0	4	Molecular Function:structural constituent of ribosome (GO:0003735),Cellular Component:intracellular (GO:0005622),Cellular Component:ribosome (GO:0005840),Biological Process:translation (GO:0006412)	large subunit ribosomal protein L37e	--	ko03010 Ribosome	Ribosomal protein L37E	J	Translation, ribosomal structure and biogenesis ;
A0A0D9S9Q6	Pyruvate dehydrogenase E1 component subunit alpha	PDHA2	0	0	1	0	1	Biological Process:metabolic process (GO:0008152)	pyruvate dehydrogenase E1 component alpha subunit	1.2.4.1	ko00010 Glycolysis / Gluconeogenesis ko00020 Citrate cycle (TCA cycle) ko00620 Pyruvate metabolism ko01100 Metabolic pathways ko01200 Carbon metabolism ko04066 HIF-1 signaling pathway ko04922 Glucagon signaling pathway ko05230 Central carbon metabolism in cancer	TPP-dependent pyruvate or acetoin dehydrogenase subunit alpha	C	Energy production and conversion ;
A0A0D9SAQ5	Uncharacterized protein	SPRR1B	0	0	1	0	2	Cellular Component:cytoplasm (GO:0005737),Biological Process:peptide cross-linking (GO:0018149)	--	--	--	--	--	--
A0A0D9SC18	Uncharacterized protein		0	0	1	0	--	--	--	--	--	--	--	--
A0A0D9SD67	Phosphoglycerate kinase	PGK2	0	0	1	0	2	Molecular Function:phosphoglycerate kinase activity (GO:0004618),Biological Process:glycolytic process (GO:0006096)	phosphoglycerate kinase	2.7.2.3	ko00010 Glycolysis / Gluconeogenesis ko01100 Metabolic pathways ko01200 Carbon metabolism ko01230 Biosynthesis of amino acids	3-phosphoglycerate kinase	G	Carbohydrate transport and metabolism ;
A0A0D9SD96	Uncharacterized protein		0	0	1	0	2	Molecular Function:electron carrier activity (GO:0009055),Molecular Function:heme binding (GO:0020037)	cytochrome c	--	ko00920 Sulfur metabolism ko01100 Metabolic pathways ko01524 Platinum drug resistance ko04115 p53 signaling pathway ko04210 Apoptosis ko04214 Apoptosis - fly ko04215 Apoptosis - multiple species ko04932 Non-alcoholic fatty liver disease (NAFLD) ko05010 Alzheimer's disease ko05012 Parkinson's disease ko05014 Amyotrophic lateral sclerosis (ALS) ko05016 Huntington's disease ko05134 Legionellosis ko0…	Cytochrome c2	C	Energy production and conversion ;
A0A0D9SDH3	Uncharacterized protein	RPL10L	0	0	1	0	4	Molecular Function:structural constituent of ribosome (GO:0003735),Cellular Component:intracellular (GO:0005622),Cellular Component:ribosome (GO:0005840),Biological Process:translation (GO:0006412)	large subunit ribosomal protein L10e	--	ko03010 Ribosome	Ribosomal protein L16/L10AE	J	Translation, ribosomal structure and biogenesis ;
A0A0D9SDT2	Uncharacterized protein		0	0	1	0	1	Biological Process:ATP synthesis coupled proton transport (GO:0015986)	F-type H+-transporting ATPase subunit O	--	ko00190 Oxidative phosphorylation ko01100 Metabolic pathways ko05010 Alzheimer's disease ko05012 Parkinson's disease ko05016 Huntington's disease	FoF1-type ATP synthase, delta subunit	C	Energy production and conversion ;
A0A0D9SE08	Uncharacterized protein	PURB	0	0	1	0	3	Molecular Function:DNA binding (GO:0003677),Biological Process:cell proliferation (GO:0008283),Biological Process:cell differentiation (GO:0030154)	transcriptional activator protein Pur-beta	--	--	--	--	--
